# Supplementary material for: Effects of COVID-19 Financial and Social Hardships on Infants’ and Toddlers’ Development in the ECHO Program
Source: Int J Environ Res Public Health. 2023 Jan 5;20(2):1013. doi: 10.3390/ijerph20021013 (PMC9858743; doi:10.3390/ijerph20021013)
Supplement: Supplementary file 1 [file ijerph-20-01013-s001.zip]

Archive with 1 entries (1 files):
- ijerph-2027561-supplementary.pdf
